# Supplementary material for: Utility of Quantitative EEG in Neurological Emergencies and ICU Clinical Practice
Source: Brain Sci. 2024 Sep 20;14(9):939. doi: 10.3390/brainsci14090939 (PMC11430096; doi:10.3390/brainsci14090939)
Supplement: Supplementary file 1 [file brainsci-14-00939-s001.zip]

Archive with 1 entries (1 files):
- brainsci-3104843-supplementary.pdf
